# Supplementary material for: Genome-Wide Profile of Mutations Induced by Carbon Ion Beam Irradiation of Dehulled Rice Seeds
Source: Int J Mol Sci. 2024 May 10;25(10):5195. doi: 10.3390/ijms25105195 (PMC11121050; doi:10.3390/ijms25105195)
Supplement: Supplementary file 1 [file ijms-25-05195-s001.zip]

Archive with 1 entries (1 files):
- ijms-2961226-supplementary.pdf
